# Supplementary material for: UIBVFEDPlus-Light: Virtual facial expression dataset with lighting
Source: PLoS One. 2023 Sep 29;18(9):e0287006. doi: 10.1371/journal.pone.0287006 (PMC10540961; doi:10.1371/journal.pone.0287006)
Supplement: S1 Text — (TXT) [file pone.0287006.s001.txt]

List of blendshapes
https://docs.google.com/spreadsheets/d/1jT6A8aSkyUb8OvZgE3wBG07bbBbl5zYP/edit?usp=sharing&ouid=115162499349643020352&rtpof=true&sd=true
UIBVFEDPlus-Light interactive application video
http://ugivia.uib.es/uibvfed-plus-light/
